# Supplementary material for: Modulation of Drosophila post-feeding physiology and behavior by the neuropeptide leucokinin
Source: PLoS Genet. 2018 Nov 20;14(11):e1007767. doi: 10.1371/journal.pgen.1007767 (PMC6245514; doi:10.1371/journal.pgen.1007767)
Supplement: S1 Data File — (XLSX) [file pgen.1007767.s001.xlsx]

## Sheet: Figure 1C
Figure 1C
		w1118			Lk-/-			Lkr -/-
		Mean	SEM	N	Mean	SEM	N	Mean	SEM	N
	Lk	1	0.08856	3	0.20068	0.01922	3
	Lkr	1	0.09867	3				0.38789	0.03889	3

## Sheet: Figure 2B
Figure 2B
	w1118										Lkr mutant
		Area	Mean	IntDen	RawIntDen		Prep	CTCF	Mean intensity			Area	Mean	IntDen	RawIntDen		Prep	CTCF	Mean intensity
		536.152	35.955	19277.5	756177		1	18633.6	34.754			1284.54	140.849	180926	7096959		1	168983	131.552
		78.01	1.201	93.714	3676							83.797	9.297	779.053	30559
		901.421	119.266	107509	4217136		2	102507	113.717			1932.91	104.676	202330	7936559		2	190466	98.538
		59.578	5.549	330.573	12967							83.669	6.138	513.59	20146
		733.904	77.919	57184.7	2243118		4	55233.2	75.26			1856.68	109.475	203260	7973063		3	182328	98.201
		79.463	2.659	211.264	8287							75.307	11.274	848.981	33302
		542.933	78.648	42700.6	1674968		5	41147.8	75.788			1671.63	118.033	197306	7739511		4	182242	109.021
		79.004	2.86	225.948	8863							77.118	9.012	694.975	27261
		774.285	67.225	52051.4	2041761		6	50324	64.994			1772.86	89.655	158947	6234815		5	150322	84.79
		58.813	2.231	131.214	5147							83.44	4.865	405.931	15923
		911.746	68.197	62178	2438986		7	60050	65.863			1325.89	84.412	111920	4390171		6	105648	79.681
		46.449	2.334	108.398	4252							85.989	4.731	406.798	15957
		750.678	60.782	45627.9	1789792		8	43276	57.649			1715.3	107.511	184414	7233784		7	169841	99.015
		55.601	3.133	174.171	6832							83.542	8.496	709.736	27840
		678.94	37.199	25256	990690		10	24134.4	35.547			1598.95	113.944	182190	7146562		8	173044	108.224
		58.176	1.652	96.11	3770							94.198	5.72	538.803	21135
		684.523	76.94	52666.9	2065903		11	50293.6	73.473			1602.18	106.95	171353	6721463		9	163028	101.754
		57.819	3.467	200.455	7863							68.297	5.196	354.894	13921
		785.783	29.921	23511.7	922268		12	21607.8	27.498			1484.71	99.23	147327	5779035		10	138627	93.37
		63.173	2.423	153.037	6003							70.795	5.86	414.854	16273
		909.732	64.675	58837.3	2307943		13	56848.6	62.489			1766.26	107.268	189464	7431883		11	182309	103.217
		75.231	2.186	164.483	6452							88.997	4.051	360.553	14143
		851.964	63.393	54008.7	2118536		14	51658.1	60.634			1628.77	144.022	234579	9201573		12	219707	134.891
		72.962	2.759	201.27	7895							68.322	9.131	623.849	24471
												1880.37	57.965	108995	4275423		13	103160	54.862
												71.331	3.103	221.308	8681
												2069.38	98.737	204324	8014800		14	186321	90.037
												67.659	8.7	588.668	23091

## Sheet: Figure 2C
Figure 2C
		w1118
		1	2	4	5	6	7	8	10	11	12	13	14	Prep
	a ABLKs	43.517	50.553	57.462	85.76	66.257	48.31	46.525	67.226	55.55	69.215	62.408	61.49
		46.372	65.824	64.447	88.437	47.112	50.018	47.367	46.831	53.868	97.716	64.473	50.426
		52.95	58.099	60.368	44.792	85.913	72.554	50.936	65.977	69.852	97.538	71.611	77.474
		47.647	76.659	61.057	45.837	52.618	49.891	68.552	45.557	65.747	44.741	47.851	48.361
			78.826	45.302	65.493	62.688	93.025	81.681	55.091	61.312	44.333	58.813	62.382
			71.764	54.326		46.067		42.905	41.427	48.386	46.474	62.178	57.105
				52.797		77.831		61.643	38.572	38.877		63.988	65.263
				45.99								83.389	51.726
		47.6215	66.9542	55.2186	66.0638	62.6409	62.7596	57.087	51.5259	56.2274	66.6695	64.3389	59.2784	Average
	p ABLKs	36.252	49.585	21.083	48.284	41.733	40.203	29.623	28.451	28.017	29.955	39.591	31.79
		22.791	34.773	30.082	45.531	31.331	46.016	27.431	19.783	23.76	35.92	29.572	29.317
		33.932	46.22	24.601	31.943	27.074	45.353	29.598	23.301	26.513	33.192	31.178	27.023
		24.907	46.22	41.758	28.935	44.613	48.769	41.911	29.266	25.468	24.856	35.053	31.688
		29.394	34.62	43.288	41.299	42.727	49.814	43.084	20.395	30.541	31.714	45.914	30.184
		32.886	36.252	32.249	49.024	23.173	40.203	40.458	22.358	28.068	30.898	32.504	35.232
		37.144	39.77	45.786		32.351	34.416	30.745	27.431	29.037	33.957	34.34	25.978
		24.474	30.363			37.042	68.093	31.841	24.933	48.539	32.351	42.701	34.238
		38.495	41.784			36.889	33.626	36.583	31.408	38.597	26.488	42.319	29.7
			29.802				41.962	30.669	26.666	32.453		41.019	39.744
			26.284				41.095		18.916			41.376	30.592
			34.136				33.294		19.936				20.905
			37.603				70.693		26.131
		31.1417	37.4932	34.121	40.836	35.2148	45.6567	34.1943	24.5365	31.0993	31.0368	37.7788	30.5326	Average
		Lkr mutant									125.606	151.456
	a ABLKs	82.344	123.77	93.892	115.281	136.364	105.594	67.379	72.095	92.439	90.527	95.932
		165.911	133.84	162.265	94.3	107.174	69.215	127.645	112.196	66.844	82.956	141.106
		160.302	92.49	195.407	78.214	77.219	70.183	30.745	119.997	131.495	88.972	109.392
		134.835	141.59	171.469	85.25	146.562	83.771	116.505	67.71	51.191	67.608	113.216
		101.693	114.516	95.6	72.146	77.143	72.376	66.997	43.16	92.974	168.46	68.934
			169.123		135.574	167.645	100.062	120.405	112.961	69.699	149.85	75.996
			113.675		201.117	75.97	111.177	115.46	76.735		67.685	91.394
			155		163.438	122.598		74.262	104.013
		129.017	130.5	143.727	118.165	113.834	87.4826	89.9248	88.6084	84.107	102.294	99.4243		Average
	p ABLKs	106.817	70.285	50.834	66.563	108.729	75.078	79.565	56.493	54.275	53.511	40.891
		74.364	64.32	152.705	61.949	67.685	76.276	59.247	53.97	38.419	83.185	69.011
		94.886	109.341	100.317	47.163	113.242	55.168	39.974	66.589	72.809	119.156	36.991
		96.9	68.093	97.665	115.307	99.526	57.641	79.386	88.666	51.165	114.873	111.075
		53.638	108.831	85.989	83.95	120.482	36.507	123.516	96.849	92.694	43.186	161.577
		45.557	90.196	92.668	74.109	82.701	36.558	41.07	59.935	64.804	99.373	141.437
		63.937	142.024	127.773	106.027	94.045	70.132	66.767	75.027	97.538	48.284	131.062
		77.041	53.766	61.465	52.007	96.314	34.263	56.238	55.78	29.368	37.118	49.534
		58.915	55.525	61.72	56.34		26.692	88.488	34.518	109.035	30.312
		22.791	47.239	57.87	62.102		38.903	64.957	57.003	68.475
		26.233	48.284	51.624			69.342	70.744	55.448	42.982
		66.283	32.81	40.534			43.466	70.872	46.22	44.817
			39.54	68.679			51.828	47.086		54.021
			53.511	75.104			59.502	41.733		73.344
										44.537
										30.006
		65.6135	70.2689	80.3534	72.5517	97.8405	52.2397	66.4031	62.2082	60.5181	69.8887	92.6972		Average

## Sheet: Figure 2E
Figure 2E
	w1118										Lkr mutant
		Area	Mean	IntDen	RawIntDen		Prep	CTCF	Mean intensity			Area	Mean	IntDen	RawIntDen		Prep	CTCF	Mean intensity
		56.009	22721.2	1.27259e+06	7384400		1	1.24281e+06	22189.5			40.843	23581.9	963166	5588906		2	929975	22769.2
		95.818	531.736	50950.1	295645							70.657	812.644	57419.4	333184
		88.063	17996	1.58479e+06	9195977		2	1.55471e+06	17654.5			57.732	26070.7	1.50512e+06	8733669		3	1.47368e+06	25526.1
		90.304	341.546	30842.9	178970							95.474	544.532	51988.6	301671
		64.626	20863.6	1.34833e+06	7823847		4	1.32837e+06	20554.8			56.698	23416.5	1.32767e+06	7704016		4	1.28819e+06	22720.1
		78.757	308.777	24318.4	141111							88.925	696.368	61924.6	359326
		61.179	13307.7	814150	4724217		5	797765	13039.8			50.667	19052.6	965331	5601466		6	939308	18539
		105.297	267.82	28200.6	163638							65.487	513.592	33633.8	195165
		66.004	22030	1.45408e+06	8437485		6	1.43328e+06	21714.9			56.871	14296	813021	4717671		7	780039	13716
		80.308	315.084	25303.8	146829							82.549	579.954	47874.4	277798
		86.34	17226.4	1.48733e+06	8630426		7	1.45461e+06	16847.4			59.8	10311	616603	3577925		9	594637	9943.7
		93.406	378.959	35397	205396							67.211	367.326	24688.2	143257
		65.487	25065.2	1.64146e+06	9524792		8	1.60722e+06	24542.4			55.147	12973.5	715455	4151528		10	691182	12533.4
		92.027	522.805	48112.2	279178							81.515	440.15	35878.7	208191
		86.512	18549.9	1.60479e+06	9312040		9	1.57841e+06	18244.9			66.349	11294.4	749377	4348363		11	715085	10777.6
		94.784	304.951	28904.6	167723							94.095	516.841	48632.2	282195
		75.311	17991.3	1.35493e+06	7862187		10	1.32997e+06	17659.9			61.351	9702.27	595248	3454010		12	577203	9408.15
		76	331.41	25187.2	146152							83.238	294.13	24482.8	142065
		74.966	17874.4	1.33997e+06	7775361		11	1.31221e+06	17504.1			61.179	9710.94	594106	3447385		13	568740	9296.33
		84.617	370.322	31335.4	181828							89.27	414.618	37012.8	214772
		61.868	27706.6	1.71416e+06	9946653		12	1.69028e+06	27320.6			36.535	23125.2	844880	4902536		14	826080	22610.6
		101.161	385.988	39046.9	226575							74.277	514.573	38220.7	221781
		41.016	14964.8	613794	3561624		14	600049	14629.7			42.394	26109.7	1.10691e+06	6422989		15	1.07716e+06	25407.9
		74.449	335.093	24947.3	144760							71.864	701.818	50435.3	292658
												61.868	18456.5	1.14188e+06	6625898		16	1.10042e+06	17786.4
												99.265	670.118	66519.4	385988

## Sheet: Figure 3A and B
Figure 3A and B
	Assay:		Desiccation															Assay:		Desiccation													Assay:		Desiccation													Assay:
	Experiment:		Lk and Lkr mutants				Genotypes:		a	w1118								Experiment:		Lk and Lkr mutants													Experiment:		Lk and Lkr mutants													Experiment:
	Control:		w1118						b	Lk (homozygous)								Control:		w1118													Control:		w1118													Control:
	Age of flies:		6-7 days						c	Lkr (homozygous)								Age of flies:		6-7 days													Age of flies:		6-7 days													Age of flies:
	Food:		Empty vial						d	Lk > w1118 (heterozygous)								Food:		Empty vial													Food:		Empty vial													Food:
	Start date:		2017-01-02						e	Lkr > w1118 (heterozygous)								Start date:															Start date:															Start date:
	End date:		2017-03-02															End date:															End date:															End date:
	Bio. Rep.:		Four															Bio. Rep.:		Four													Bio. Rep.:		Four													Bio. Rep.:
								a = w1118														b = Lk (homozygous)															c = Lkr (homozygous)
		Bio		1			2			3			4				Bio		1			2			3			4				Bio		1			2			3			4				Bio		1
	Time	Hours	1	2	3	1	2	3	1	2	3	1	2	3		Time	Hours	1	2	3	1	2	3	1	2	3	1	2	3		Time	Hours	1	2	3	1	2	3	1	2	3	1	2	3		Time	Hours	1	2
	9.15am	0	15	15	15	15	16	15	15	15	16	13	15	15		9.15am	0	15	15	16	15	14	15	15	15	15	15	14	15		9.15am	0	15	15	15	15	15	15	15	15	15	15	15	15		9.15am	0	15	15
	12.15pm	3	0	0	0	0	0	0	0	0	0	0	0	0		12.15pm	3	0	0	0	0	0	0	0	0	0	0	0	0		12.15pm	3	0	0	0	0	0	0	0	0	0	0	0	0		12.15pm	3	0	0
	3.15pm	6	0	0	0	0	0	0	0	0	0	0	0	0		3.15pm	6	0	0	0	0	0	0	0	0	0	0	0	0		3.15pm	6	0	0	0	0	0	0	0	0	0	0	0	0		3.15pm	6	0	0
	6.15pm	9	0	0	0	0	0	0	0	0	0	0	0	0		6.15pm	9	0	0	0	0	0	0	0	0	0	0	0	0		6.15pm	9	0	0	0	0	0	0	0	0	0	0	0	0		6.15pm	9	0	0
	9.15pm	12	0	0	0	1	0	0	0	1	0	1	0	0		9.15pm	12	0	0	0	0	0	0	0	0	0	0	0	1		9.15pm	12	0	0	0	0	0	0	0	0	0	0	0	0		9.15pm	12	0	0
	9.15am	24	9	5	9	13	11	7	8	4	6	7	8	4		9.15am	24	3	2	4	2	3	1	2	1	0	2	5	3		9.15am	24	1	5	2	6	1	4	2	4	5	1	0	1		9.15am	24	6	6
	12.15pm	27	13	11	13	15	15	12	10	6	10	10	11	11		12.15pm	27	5	8	8	4	4	6	4	3	2	9	7	7		12.15pm	27	4	8	7	11	2	5	6	6	6	9	7	4		12.15pm	27	11	8
	3.15pm	30	14	14	15	15	16	14	13	12	13	12	13	14		3.15pm	30	8	12	10	8	7	8	8	3	7	9	10	12		3.15pm	30	10	11	10	11	6	9	8	8	9	10	8	5		3.15pm	30	13	11
	6.15pm	33	14	15	15	15	16	15	15	14	15	12	14	14		6.15pm	33	12	14	13	11	12	10	12	10	9	12	12	14		6.15pm	33	12	12	11	14	10	14	10	11	12	11	9	8		6.15pm	33	15	13
	9.15pm	36	15	15	15	15	16	15	15	15	16	13	14	15		9.15pm	36	13	14	13	13	14	13	14	13	12	13	12	15		9.15pm	36	14	13	12	14	13	15	12	12	13	12	13	13		9.15pm	36	15	14
	9.15am	48	15	15	15	15	16	15	15	15	16	13	15	15		9.15am	48	15	15	16	15	14	15	15	15	15	15	14	15		9.15am	48	15	15	15	15	15	15	15	15	15	15	15	15		9.15am	48	15	15
	12.15pm	51	15	15	15	15	16	15	15	15	16	13	15	15		12.15pm	51	15	15	16	15	14	15	15	15	15	15	14	15		12.15pm	51	15	15	15	15	15	15	15	15	15	15	15	15		12.15pm	51	15	15
	3.15pm	54	15	15	15	15	16	15	15	15	16	13	15	15		3.15pm	54	15	15	16	15	14	15	15	15	15	15	14	15		3.15pm	54	15	15	15	15	15	15	15	15	15	15	15	15		3.15pm	54	15	15
[truncated: 39 more columns]

## Sheet: Figure 3C and D
Figure 3C and D
	Assay:		Starvation															Assay:		Starvation													Assay:		Starvation													Assay:
	Experiment:		Lk and Lkr mutants				Genotypes:		a	w1118								Experiment:		Lk and Lkr mutants													Experiment:		Lk and Lkr mutants													Experiment:
	Control:		w1118						b	Lk (homozygous)								Control:		w1118													Control:		w1118													Control:
	Age of flies:		6-7 days						c	Lkr (homozygous)								Age of flies:		6-7 days													Age of flies:		6-7 days													Age of flies:
	Food:		0.5% agarose						d	Lk > w1118 (heterozygous)								Food:		0.5% agarose													Food:		0.5% agarose													Food:
	Start date:		2017-01-02						e	Lkr > w1118 (heterozygous)								Start date:															Start date:															Start date:
	End date:		2017-04-02															End date:															End date:															End date:
	Bio. Rep.:		Four															Bio. Rep.:		Four													Bio. Rep.:		Four													Bio. Rep.:
								a = w1118														b = Lk (homozygous)															c = Lkr (homozygous)
		Bio		1			2			3			4				Bio		1			2			3			4				Bio		1			2			3			4				Bio		1
	Time	Hours	1	2	3	1	2	3	1	2	3	1	2	3		Time	Hours	1	2	3	1	2	3	1	2	3	1	2	3		Time	Hours	1	2	3	1	2	3	1	2	3	1	2	3		Time	Hours	1	2
	9.30am	0	14	15	30	15	15	14	15	15	15	15	15	15		9.30am	0	15	15	15	15	16	15	15	15	15	15	15	15		9.30am	0	15	15	15	15	15	15	15	15	15	15	15	15		9.30am	0	15	15
	3.30pm	6	0	0	0	0	0	0	0	0	0	0	0	0		3.30pm	6	0	0	0	0	0	0	0	0	0	0	0	0		3.30pm	6	0	0	0	0	0	0	0	0	0	0	0	0		3.30pm	6	0	0
	9.30pm	12	0	0	0	0	0	0	0	0	0	0	0	0		9.30pm	12	0	0	0	0	0	0	0	0	0	0	0	0		9.30pm	12	0	0	0	0	0	0	0	0	0	0	0	1		9.30pm	12	0	0
	9.30am	24	0	0	0	2	1	2	0	0	0	0	0	0		9.30am	24	0	0	0	0	0	0	0	1	0	0	0	0		9.30am	24	0	2	0	0	0	0	0	1	0	0	1	2		9.30am	24	0	0
	3.30pm	30	1	1	4	9	5	6	2	0	1	1	0	1		3.30pm	30	0	0	0	0	0	0	1	1	0	1	0	2		3.30pm	30	1	3	1	1	0	1	0	2	1	1	1	3		3.30pm	30	0	1
	9.30pm	36	5	6	16	13	7	11	4	3	8	3	1	3		9.30pm	36	0	0	1	1	2	0	2	1	1	4	0	3		9.30pm	36	7	5	3	4	5	3	1	3	5	6	3	5		9.30pm	36	1	3
	9.30am	48	13	13	27	15	14	14	14	14	14	12	10	11		9.30am	48	10	8	10	7	9	5	9	9	8	10	10	12		9.30am	48	12	11	9	12	12	13	8	14	9	13	10	12		9.30am	48	13	13
	3.30pm	54	14	15	29	15	15	14	15	15	15	14	13	15		3.30pm	54	13	12	14	13	14	12	12	12	12	13	15	14		3.30pm	54	14	12	13	12	14	13	14	14	10	14	11	13		3.30pm	54	15	15
	9.30pm	60	14	15	30	15	15	14	15	15	15	14	14	15		9.30pm	60	15	13	15	14	16	14	14	13	14	15	15	15		9.30pm	60	15	13	15	15	15	14	14	14	11	15	13	15		9.30pm	60	15	15
	9.30am	72	14	15	30	15	15	14	15	15	15	15	15	15		9.30am	72	15	15	15	15	16	14	15	15	15	15	15	15		9.30am	72	15	15	15	15	15	15	15	15	15	15	15	15		9.30am	72	15	15
	3.30pm	78	14	15	30	15	15	14	15	15	15	15	15	15		3.30pm	78	15	15	15	15	16	15	15	15	15	15	15	15		3.30pm	78	15	15	15	15	15	15	15	15	15	15	15	15		3.30pm	78	15	15
[truncated: 39 more columns]

## Sheet: Figure 3E
Figure 3E
	Water content
	Assay:		Water content
	Experiment:		Lk and Lkr mutants		Genotypes:	a = w1118
	Control:		w1118			b = Lk mutant
	Age of flies:		6-7 days			c = Lkr mutant
	Food:		Raised on artificial food			d = Lk > w1118 (heterozygous mutant)
						e = Lkr > w1118 (heterozygous mutant)
		Genotype	Rep	Number of flies	Total wet weight (mg)	Total dry weight (mg)			Weight wet (per fly)	Dry weight (per fly)	Water content (per fly)
		a	1	15	9.41	3			0.627333	0.2	0.427333
		a	2	15	9.71	3.06			0.647333	0.204	0.443333
		a	3	15	9	2.86			0.6	0.190667	0.409333
		a	4	14	8.28	2.61			0.591429	0.186429	0.405
		a	1	15	9.46	2.99			0.630667	0.199333	0.431333
		a	2	15	9.66	3.07			0.644	0.204667	0.439333
		a	4	15	8.39	2.7			0.559333	0.18	0.379333
		b	1	15	10.76	3.3			0.717333	0.22	0.497333
		b	3	15	9.83	3.08			0.655333	0.205333	0.45
		b	4	15	10.99	3.37			0.732667	0.224667	0.508
		b	1	15	10.67	3.29			0.711333	0.219333	0.492
		b	2	13	8.79	2.67			0.676154	0.205385	0.470769
		b	3	10	6.54	2.03			0.654	0.203	0.451
		b	4	15	10.57	3.25			0.704667	0.216667	0.488
		c	1	15	12.27	3.41			0.818	0.227333	0.590667
		c	2	15	12.58	3.49			0.838667	0.232667	0.606
		c	3	15	12.14	3.51			0.809333	0.234	0.575333
		c	4	15	12.45	3.42			0.83	0.228	0.602
		c	1	15	12.09	3.43			0.806	0.228667	0.577333
		c	2	15	14.45	3.52			0.963333	0.234667	0.728667
		c	3	15	12.69	3.42			0.846	0.228	0.618
		d	1	15	10.86	3.6			0.724	0.24	0.484
		d	2	15	10.83	3.46			0.722	0.230667	0.491333
		d	3	15	10.88	3.62			0.725333	0.241333	0.484
		d	4	15	10.56	3.53			0.704	0.235333	0.468667
		d	1	15	10.68	3.49			0.712	0.232667	0.479333
		d	2	15	10.77	3.67			0.718	0.244667	0.473333
		d	3	15	10.75	3.64			0.716667	0.242667	0.474
		d	4	14	10.38	3.45			0.741429	0.246429	0.495
		e	1	13	10.43	3.21			0.802308	0.246923	0.555385
		e	2	15	11.54	3.71			0.769333	0.247333	0.522
		e	3	15	12.13	3.62			0.808667	0.241333	0.567333
		e	4	15	11.48	3.62			0.765333	0.241333	0.524
		e	1	15	12.29	3.82			0.819333	0.254667	0.564667
		e	2	15	11.66	3.64			0.777333	0.242667	0.534667
		e	3	13	9.74	2.87			0.749231	0.220769	0.528462
		e	4	14	11.1	3.48			0.792857	0.248571	0.544286
	Water content after desiccation
	Assay:		Water content
	Experiment:		Lk and Lkr mutants		Genotypes:	a = w1118
	Control:		w1118			b = Lk mutant
	Age of flies:		6-7 days			c = Lkr mutant
	Food:		Raised on artificial food			d = Lk > w1118 (heterozygous mutant)
	Flies desiccated for 9 hours before freezing					e = Lkr > w1118 (heterozygous mutant)
		Genotype	Rep	Number of flies	Total wet weight (mg)	Total dry weight (mg)			Weight wet (per fly)	Dry weight (per fly)	Water content (per fly)
		a	1	15	7.67	2.56			0.511333	0.170667	0.340667
		a	2	15	8.12	2.65			0.541333	0.176667	0.364667
		a	3	15	7.67	2.54			0.511333	0.169333	0.342
		a	4	15	7.48	2.52			0.498667	0.168	0.330667
		b	1	15	8.66	2.81			0.577333	0.187333	0.39
		b	2	15	9.09	2.96			0.606	0.197333	0.408667
		b	3	15	8.04	2.73			0.536	0.182	0.354
		b	4	15	8.84	2.91			0.589333	0.194	0.395333
		c	1	15	11.08	3.18			0.738667	0.212	0.526667
		c	2	15	10.68	3.2			0.712	0.213333	0.498667
		c	3	15	10.32	3.15			0.688	0.21	0.478
		c	4	15	11.91	3.19			0.794	0.212667	0.581333
		d	1	15	8.98	3.07			0.598667	0.204667	0.394
		d	2	15	9.22	3.19			0.614667	0.212667	0.402
		d	3	15	9.36	3.27			0.624	0.218	0.406
		d	4	15	8.86	3.06			0.590667	0.204	0.386667
		e	1	15	10.46	3.39			0.697333	0.226	0.471333
		e	2	15	10.2	3.32			0.68	0.221333	0.458667
		e	3	15	9.63	3.12			0.642	0.208	0.434
		e	4	15	10.18	3.28			0.678667	0.218667	0.46

## Sheet: Figure 4
Figure 4
	Lk - CaLexA	Week of April 15, 2018
	Used 6-8 day old adult males			Experiment start: 8pm
				Experiment end: 12pm next day
	Normal food (16 hours)									Starvation (1% agar, 16 hours)									Desiccated (16 hours)									Desiccated (13 hours) + rewatered (3 hours)
		Area	Mean	IntDen	RawIntDen		No. of Cells	CTCF			Area	Mean	IntDen	RawIntDen		No. of Cells	CTCF			Area	Mean	IntDen	RawIntDen		No. of Cells	CTCF			Area	Mean	IntDen	RawIntDen		No. of Cells	CTCF
		109.393	23207.7	2.53875e+06	37712509		3	1.27636e+06			81.792	12232	1.00048e+06	14861932		3	317685			95.188	16102.7	1.53279e+06	22769213		4	855605			381.225	26292.4	1.00233e+07	148893817		8	4.77413e+06
		106.431	11539.9	1.2282e+06	18244593						103.132	8347.98	860943	12789107						69.405	7114.17	493762	7334709						115.047	13769.2	1.58411e+06	23531629
		180.01	25386.3	4.56977e+06	67882876		6	3.02564e+06			185.462	31963.1	5.92795e+06	88058216		8	4.28581e+06			131.944	15576.5	2.05523e+06	30529991		4	1.05737e+06			422.76	22057.5	9.32504e+06	138521200		10	4.03904e+06
		95.188	8578.01	816527	12129308						100.843	8854.27	892892	13263702						82.061	7562.79	620612	9219036						116.259	12503.6	1.45365e+06	21593632
		157.929	22601.9	3.5695e+06	53024062		6	1.81719e+06			197.782	16573.7	3.27797e+06	48693490		7	2.02708e+06			65.905	19152.1	1.26222e+06	18749930		4	768717			278.564	27489	7.65746e+06	113749684		6	4.38143e+06
		87.312	11095.6	968778	14390969						112.96	6324.61	714431	10612703						71.156	7488.05	532817	7914869						111.749	11760.4	1.31421e+06	19522280
		138.474	25626.4	3.5486e+06	52713551		4	2.42631e+06			246.116	17372.5	4.27565e+06	63513761		7	2.57669e+06			114.913	13598.4	1.56263e+06	23212498		3	672717			239.317	29950	7.16756e+06	106472390		9	3.80888e+06
		110.066	8104.69	892048	13251166						98.285	6903.07	678469	10078490						100.372	7744.24	777304	11546659						103.603	14034.4	1.45401e+06	21598989
		115.384	16636.6	1.91959e+06	28515052		5	1.11964e+06			93.034	15612.5	1.4525e+06	21576504		3	915716			44.296	12386.1	548647	8150025		2	220935			469.412	36028	1.6912e+07	251223579		11	1.07594e+07
		75.195	6932.96	521323	7744121						108.45	5769.74	625729	9295053						73.041	7398.24	540372	8027094						112.624	13107.1	1.47617e+06	21928125
		135.243	12103.7	1.63693e+06	24316259		5	1.63693e+06			105.757	25233	2.66857e+06	39641038		4	1.88038e+06			127.636	12805	1.63438e+06	24278269		4	787527			455.813	32883.1	1.49886e+07	222651639		10	1.01844e+07
		101.045	6161.02	622541	9247693						102.391	7452.88	763111	11335827						85.764	6634.88	569032	8452834						100.439	10539.9	1.05861e+06	15725462
											90.341	17682.8	1.59749e+06	23730356		3	771629			133.627	14746.2	1.9705e+06	29271264		4	1.02081e+06			260.321	24176.4	6.29362e+06	93490156		7	4.04832e+06
											119.221	9141.62	1.08987e+06	16189802						81.792	7106.97	581293	8634973						87.985	8625.1	758882	11273004
											82.936	15706.9	1.30267e+06	19350922		3	774477			104.748	13630.7	1.42779e+06	21209433		3	522424			654.336	25918	1.69591e+07	251923218		13	1.1418e+07
											75.599	6368.74	481468	7152090						96.265	8643.25	832046	12359847						151.063	8468.22	1.27923e+06	19002694
											26.591	12522.2	332974	4946250		2	155253			138.07	19072	2.63328e+06	39116764		4	1.60539e+06			605.059	32802	1.98471e+07	294824497		14	1.31646e+07
											66.376	6683.52	443625	6589947						93.034	7444.72	692613	10288602						142.715	11044.5	1.57621e+06	23414258
											77.012	13308.1	1.02489e+06	15224488		2	583276			47.056	12435.5	585162	8692436		1	201950			413.537	27488.6	1.13676e+07	168862760		10	7.11634e+06
											140.83	5734.35	807570	11996261						81.051	8143.74	660062	9805068						114.374	10280.2	1.17579e+06	17466082

## Sheet: Figure 5A-D
Fig 5
A )			w1118			Lkr +/-			Lkr -/-			Lkr -/- ; UAS-Lkr
	0.1mM	13.4752	0.766491	94	8.33333	0.585314	28	26.8518	1.06421	36	11.7647	0.996317	17
	1mM	18.7943	0.989825	94	20.2381	0.785955	28	54.6296	1.22247	36	15.6863	1.00733	17
	10mM	39.7163	1.16653	94	46.4286	1.28638	28	78.7037	1.09942	36	31.3726	1.29762	17
	100mM	81.2057	0.945374	94	90.4762	0.762896	28	100	0	36	70.5882	0.99262	17
B)			LK-GAL4>UAS-IMP-TNT			LK-GAL4>UAS-TNT
	0.1mM	21.7391	0.214206	23	6.94444	0.078541	48
	1mM	33.3333	0.259217	23	16.6667	0.139655	48
	10mM	52.1739	0.257888	23	27.0833	0.135323	48
	100mM	84.058	0.19751	23	70.8333	0.13522	48
C)		w1118			Lk +/-			Lk -/-
	0.1mM	13.4752	0.079058	94	9.09091	0.6742	33	13.8889	0.717282	24
	1mM	18.7943	0.102093	94	20.202	0.826869	33	11.1111	0.868115	24
	10mM	39.7163	0.120318	94	27.2727	1.13067	33	16.6667	0.884652	24
	100mM	81.2057	0.0975078	94	45.4545	1.24545	33	34.7222	1.12208	24
		w1118			Lk -/-			UAS-Lk;Lk -/-
D)	0.1mM	27.9279	0.185084	37	11.7647	0.241642	17	22.2222	0.494413	6
	1mM	45.946	0.209158	37	21.5686	0.270364	17	33.3333	0.447214	6
	10mM	72.0721	0.185084	37	11.7647	0.170233	17	66.6667	0.516398	6
	100mM	91.8919	0.127138	37	19.6078	0.211069	17	72.2222	0.307318	6

## Sheet: Figure 5E
Figure 5E
Experiment name:		Lk and Lkr mutants			Genotypes:		a	w1118
Control:		w1118					b	Lk (homozygous)
Age of flies:		6-7 days					c	Lkr (homozygous)
Food composition:		5% sucrose, 2% yeast extract, 0,1% propionic acid					d	Lk > w1118 (heterozygous)
Start date:		2017-02-08					e	Lkr > w1118 (heterozygous)
End date:		2017-05-08
Biological replicate:		1
			Food consumption in mm					Food levels minus the controls				Cumulate food levels
Tube no,	Genotype	Technical rep,	Day 1	Day 2	Day 3			Day 1	Day 2	Day 3		Day 1	Day 2	Day 3
1	w1118	1	6	10	12.5			3.25	7	8.5		3.25	10.25	18.75
2	w1118	2	7.5	9	11			4.75	6	7		4.75	10.75	17.75
3	w1118	3	7	8	9.5			4.25	5	5.5		4.25	9.25	14.75
4	w1118	4	7.5	8.5	7.5			4.75	5.5	3.5		4.75	10.25	13.75
5	w1118	5	9	11	13.5			6.25	8	9.5		6.25	14.25	23.75
6	w1118	6	6.5	9	6.5			3.75	6	2.5		3.75	9.75	12.25
7	w1118	7	7	8	12			4.25	5	8		4.25	9.25	17.25
8	w1118	8	9	10	10			6.25	7	6		6.25	13.25	19.25
9	w1118	9	7.5	10.5	10.5			4.75	7.5	6.5		4.75	12.25	18.75
10	w1118	10	7	10.5	8.5			4.25	7.5	4.5		4.25	11.75	16.25
11	Lk	1	5	6	7			2.25	3	3		2.25	5.25	8.25
12	Lk	2	4	4.5	5			1.25	1.5	1		1.25	2.75	3.75
13	Lk	3	3.5	5	5.5			0.75	2	1.5		0.75	2.75	4.25
14	Lk	4	3.5	3	dead
15	Lk	5	3.5	5	4.5			0.75	2	0.5		0.75	2.75	3.25
16	Lk	6	4	dead	dead
17	Lk	7	4	3	dead
18	Lk	8	3.5	6	4			0.75	3	0		0.75	3.75	3.75
19	Lk	9	4	6.5	5			1.25	3.5	1		1.25	4.75	5.75
20	Lk	10	4	3.5	dead
21	Lkr	1	4.5	4.5	4			1.75	1.5	0		1.75	3.25	3.25
22	Lkr	2	4	4	dead
23	Lkr	3	4	6.5	dead
24	Lkr	4	5	3	dead
25	Lkr	5	4	4	4			1.25	1	0		1.25	2.25	2.25
26	Lkr	6	5	3.5	3.5			2.25	0.5	0		2.25	2.75	2.75
27	Lkr	7	5.5	4	dead
28	Lkr	8	3.5	5	dead
29	Lkr	9	4	4.5	dead
30	Lkr	10	6	5	5.5			3.25	2	1.5		3.25	5.25	6.75
31	Lk > w1118	1	5	10	7.5			2.25	7	3.5		2.25	9.25	12.75
32	Lk > w1118	2	6.5	9	6.5			3.75	6	2.5		3.75	9.75	12.25
33	Lk > w1118	3	6.5	dead	dead
34	Lk > w1118	4	7.5	11.5	10.5			4.75	8.5	6.5		4.75	13.25	19.75
35	Lk > w1118	5	5.5	11	10			2.75	8	6		2.75	10.75	16.75
36	Lk > w1118	6	6	10	9			3.25	7	5		3.25	10.25	15.25
37	Lk > w1118	7	7	9.5	5			4.25	6.5	1		4.25	10.75	11.75
38	Lk > w1118	8	6	7	7.5			3.25	4	3.5		3.25	7.25	10.75
39	Lk > w1118	9	4.5	10	5			1.75	7	1		1.75	8.75	9.75
40	Lk > w1118	10	7	12	10			4.25	9	6		4.25	13.25	19.25
41	Lkr > w1118	1	5	12	10			2.25	9	6		2.25	11.25	17.25
42	Lkr > w1118	2	4.5	8	3.5			1.75	5	0		1.75	6.75	6.75
43	Lkr > w1118	3	5	10	dead
44	Lkr > w1118	4	4	3.5	5.5			1.25	0.5	1.5		1.25	1.75	3.25
45	Lkr > w1118	5	4	4	4.5			1.25	1	0.5		1.25	2.25	2.75
46	Lkr > w1118	6	6	5.5	dead
47	Lkr > w1118	7	4	6	10.5			1.25	3	6.5		1.25	4.25	10.75
48	Lkr > w1118	8	3.5	6	6			0.75	3	2		0.75	3.75	5.75
49	Lkr > w1118	9	3	6	5			0.25	3	1		0.25	3.25	4.25
50	Lkr > w1118	10	4.5	6	6			1.75	3	2		1.75	4.75	6.75
C1	control	1	2.5	2.5	3.5			2.75	3	4	Average control
C2	control	2	3	3.5	4
C3	control	3	3	2.5	3
C4	control	4	2.5	3.5	3.5
Experiment name:		Lk and Lkr mutants			Genotypes:		a	w1118
Control:		w1118					b	Lk (homozygous)
Age of flies:		6-7 days					c	Lkr (homozygous)
Food composition:		5% sucrose, 2% yeast extract, 0,1% propionic acid					d	Lk > w1118 (heterozygous)
Start date:		2017-02-08					e	Lkr > w1118 (heterozygous)
End date:		2017-05-08
Biological replicate:		2
			Food consumption in mm					Food levels minus the controls				Cumulate food levels
Tube no,	Genotype	Technical rep,	Day 1	Day 2	Day 3			Day 1	Day 2	Day 3		Day 1	Day 2	Day 3
1	w1118	1	6.5	10.5	11			3.5	7	7		3.5	10.5	17.5
2	w1118	2	7	dead	dead
3	w1118	3	9.5	7	10			6.5	3.5	6		6.5	10	16
4	w1118	4	6.5	9.5	10.5			3.5	6	6.5		3.5	9.5	16
5	w1118	5	7	11	10.5			4	7.5	6.5		4	11.5	18
6	w1118	6	5.5	6	9			2.5	2.5	5		2.5	5	10
7	w1118	7	7	11	10.5			4	7.5	6.5		4	11.5	18
8	w1118	8	7	8	10.5			4	4.5	6.5		4	8.5	15
9	w1118	9	7	11.5	12			4	8	8		4	12	20
10	w1118	10	7	7.5	8.5			4	4	4.5		4	8	12.5
11	Lk	1	4.5	5	5.5			1.5	1.5	1.5		1.5	3	4.5
12	Lk	2	4	4	6.5			1	0.5	2.5		1	1.5	4
13	Lk	3	3.5	4.5	6.5			0.5	1	2.5		0.5	1.5	4
14	Lk	4	3.5	5	7			0.5	1.5	3		0.5	2	5
15	Lk	5	3.5	5.5	7.5			0.5	2	3.5		0.5	2.5	6
16	Lk	6	3	4.5	5.5			0	1	1.5		0	1	2.5
17	Lk	7	3.5	4.5	6.5			0.5	1	2.5		0.5	1.5	4
18	Lk	8	3.5	4.5	5.5			0.5	1	1.5		0.5	1.5	3
19	Lk	9	3.5	6	dead
20	Lk	10	3	5	3.5			0	1.5	0		0	1.5	1.5
21	Lkr	1	4	7	4.5			1	3.5	0.5		1	4.5	5
22	Lkr	2	5	4	dead
23	Lkr	3	5	4	5			2	0.5	1		2	2.5	3.5
24	Lkr	4	4.5	4	3.5			1.5	0.5	0		1.5	2	2
25	Lkr	5	5	3.5	dead
26	Lkr	6	5	4.5	2.5			2	1	0		2	3	3
27	Lkr	7	5	5.5	4.5			2	2	0.5		2	4	4.5
28	Lkr	8	5	4	5			2	0.5	1		2	2.5	3.5
29	Lkr	9	4	6	dead
30	Lkr	10	7	6	dead
31	Lk > w1118	1	5	8.5	7.5			2	5	3.5		2	7	10.5
32	Lk > w1118	2	7.5	7	7.5			4.5	3.5	3.5		4.5	8	11.5
33	Lk > w1118	3	4	8.5	10.5			1	5	6.5		1	6	12.5
34	Lk > w1118	4	5	7	7.5			2	3.5	3.5		2	5.5	9
35	Lk > w1118	5	4.5	10	8			1.5	6.5	4		1.5	8	12
36	Lk > w1118	6	5	7	4.5			2	3.5	0.5		2	5.5	6
37	Lk > w1118	7	5	9.5	12			2	6	8		2	8	16
38	Lk > w1118	8	4.5	7.5	5.5			1.5	4	1.5		1.5	5.5	7
39	Lk > w1118	9	6	9	11			3	5.5	7		3	8.5	15.5
40	Lk > w1118	10	6	9	9			3	5.5	5		3	8.5	13.5
41	Lkr > w1118	1	4	6	dead
42	Lkr > w1118	2	5.5	6.5	6.5			2.5	3	2.5		2.5	5.5	8
43	Lkr > w1118	3	5	6.5	5.5			2	3	1.5		2	5	6.5
44	Lkr > w1118	4	5.5	6	5			2.5	2.5	1		2.5	5	6
45	Lkr > w1118	5	5	9	8.5			2	5.5	4.5		2	7.5	12
46	Lkr > w1118	6	4	5	4.5			1	1.5	0.5		1	2.5	3
47	Lkr > w1118	7	3.5	dead	dead
48	Lkr > w1118	8	4.5	3.5	6			1.5	0	2		1.5	1.5	3.5
49	Lkr > w1118	9	6.5	8.5	10			3.5	5	6		3.5	8.5	14.5
50	Lkr > w1118	10	5.5	5.5	dead
C1	control	1	3	4	4.5			3	3.5	4	Average control
C2	control	2	3.5	3	4
C3	control	3	2.5	3	3.5
C4	control	4	3	4	4
Experiment name:		Lk and Lkr mutants			Genotypes:		a	w1118
Control:		w1118					b	Lk (homozygous)
Age of flies:		6-7 days					c	Lkr (homozygous)
Food composition:		5% sucrose, 2% yeast extract, 0,1% propionic acid					d	Lk > w1118 (heterozygous)
Start date:		2017-02-08					e	Lkr > w1118 (heterozygous)
End date:		2017-05-08
Biological replicate:		3
			Food consumption in mm					Food levels minus the controls				Cumulate food levels
Tube no,	Genotype	Technical rep,	Day 1	Day 2	Day 3	Day 4		Day 1	Day 2	Day 3		Day 1	Day 2	Day 3
1	w1118	1	5	6	6.5			2.75	3.5	3.25		2.75	6.25	9.5
2	w1118	2	4	6.5	7			1.75	4	3.75		1.75	5.75	9.5
3	w1118	3	8.5	10	9			6.25	7.5	5.75		6.25	13.75	19.5
4	w1118	4	7.5	10	9.5			5.25	7.5	6.25		5.25	12.75	19
5	w1118	5	6.5	9.5	9			4.25	7	5.75		4.25	11.25	17
6	w1118	6	6.5	10	11			4.25	7.5	7.75		4.25	11.75	19.5
7	w1118	7	7	9	7.5			4.75	6.5	4.25		4.75	11.25	15.5
8	w1118	8	6	10.5	16.5			3.75	8	13.25		3.75	11.75	25
9	w1118	9	9.5	9.5	10.5			7.25	7	7.25		7.25	14.25	21.5
10	w1118	10	6.5	11	8.5			4.25	8.5	5.25		4.25	12.75	18
11	Lk	1	3	3.5	8.5			0.75	1	5.25		0.75	1.75	7
12	Lk	2	3	5	6.5			0.75	2.5	3.25		0.75	3.25	6.5
13	Lk	3	3.5	4.5	6			1.25	2	2.75		1.25	3.25	6
14	Lk	4	3	7	6			0.75	4.5	2.75		0.75	5.25	8
15	Lk	5	4.5	4	dead
16	Lk	6	5	5.5	9			2.75	3	5.75		2.75	5.75	11.5
17	Lk	7	5	6	8			2.75	3.5	4.75		2.75	6.25	11
18	Lk	8	3	6	4.5			0.75	3.5	1.25		0.75	4.25	5.5
19	Lk	9	4	5	9			1.75	2.5	5.75		1.75	4.25	10
20	Lk	10	3	5	6			0.75	2.5	2.75		0.75	3.25	6
21	Lkr	1	5	6	8			2.75	3.5	4.75		2.75	6.25	11
22	Lkr	2	4.5	4	5.5			2.25	1.5	2.25		2.25	3.75	6
23	Lkr	3	5.5	4	dead
24	Lkr	4	5.5	3	dead
25	Lkr	5	4.5	5	dead
26	Lkr	6	4.5	6	dead
27	Lkr	7	3	5	5			0.75	2.5	1.75		0.75	3.25	5
28	Lkr	8	4	4	5.5			1.75	1.5	2.25		1.75	3.25	5.5
29	Lkr	9	5	5	9			2.75	2.5	5.75		2.75	5.25	11
30	Lkr	10	4.5	7.5	5.5			2.25	5	2.25		2.25	7.25	9.5
31	Lk > w1118	1	4	5.5	5.5			1.75	3	2.25		1.75	4.75	7
32	Lk > w1118	2	5	6	7			2.75	3.5	3.75		2.75	6.25	10
33	Lk > w1118	3	4.5	7	7			2.25	4.5	3.75		2.25	6.75	10.5
34	Lk > w1118	4	4	7.5	8			1.75	5	4.75		1.75	6.75	11.5
35	Lk > w1118	5	6	10	5			3.75	7.5	1.75		3.75	11.25	13
36	Lk > w1118	6	5	9	7.5			2.75	6.5	4.25		2.75	9.25	13.5
37	Lk > w1118	7	6	9	9.5			3.75	6.5	6.25		3.75	10.25	16.5
38	Lk > w1118	8	3.5	7	5.5			1.25	4.5	2.25		1.25	5.75	8
39	Lk > w1118	9	4.5	7.5	7.5			2.25	5	4.25		2.25	7.25	11.5
40	Lk > w1118	10	4.5	5.5	6			2.25	3	2.75		2.25	5.25	8
41	Lkr > w1118	1	4	5	5			1.75	2.5	1.75		1.75	4.25	6
42	Lkr > w1118	2	5	7	4.5			2.75	4.5	1.25		2.75	7.25	8.5
43	Lkr > w1118	3	6.5	6	6.5			4.25	3.5	3.25		4.25	7.75	11
44	Lkr > w1118	4	5.5	7	9.5			3.25	4.5	6.25		3.25	7.75	14
45	Lkr > w1118	5	4.5	4	4.5			2.25	1.5	1.25		2.25	3.75	5
46	Lkr > w1118	6	4	7	7.5			1.75	4.5	4.25		1.75	6.25	10.5
47	Lkr > w1118	7	6.5	6	dead
48	Lkr > w1118	8	6	dead	dead
49	Lkr > w1118	9	5.5	4	dead
50	Lkr > w1118	10	7	11	8.5			4.75	8.5	5.25		4.75	13.25	18.5
C1	control	1	3	3	3			2.25	2.5	3.25	Average control
C2	control	2	2	3	4
C3	control	3	2	2	4
C4	control	4	2	2	2
Experiment name:		Lk and Lkr mutants			Genotypes:		a	w1118
Control:		w1118					b	Lk (homozygous)
Age of flies:		6-7 days					c	Lkr (homozygous)
Food composition:		5% sucrose, 2% yeast extract, 0,1% propionic acid					d	Lk > w1118 (heterozygous)
Start date:		2017-02-08					e	Lkr > w1118 (heterozygous)
End date:		2017-05-08
Biological replicate:		4
			Food consumption in mm					Food levels minus the controls				Cumulate food levels
Tube no,	Genotype	Technical rep,	Day 1	Day 2	Day 3			Day 1	Day 2	Day 3		Day 1	Day 2	Day 3
1	w1118	1	6	5.5	11			3.875	2.25	7.125		3.875	6.125	13.25
2	w1118	2	5.5	10.5	8.5			3.375	7.25	4.625		3.375	10.625	15.25
3	w1118	3	9.5	12	12.5			7.375	8.75	8.625		7.375	16.125	24.75
4	w1118	4	7	8.5	12			4.875	5.25	8.125		4.875	10.125	18.25
5	w1118	5	7.5	9	13.5			5.375	5.75	9.625		5.375	11.125	20.75
6	w1118	6	6.5	7	6.5			4.375	3.75	2.625		4.375	8.125	10.75
7	w1118	7	6.5	9	10			4.375	5.75	6.125		4.375	10.125	16.25
8	w1118	8	6.5	4.5	14			4.375	1.25	10.125		4.375	5.625	15.75
9	w1118	9	5.5	8.5	9.5			3.375	5.25	5.625		3.375	8.625	14.25
10	w1118	10	6	9	9.5			3.875	5.75	5.625		3.875	9.625	15.25
11	Lk	1	3	4	8			0.875	0.75	4.125		0.875	1.625	5.75
12	Lk	2	3	4	5			0.875	0.75	1.125		0.875	1.625	2.75
13	Lk	3	3	5.5	dead
14	Lk	4	3	4	dead
15	Lk	5	3.5	5.5	dead
16	Lk	6	2.5	4.5	7.5			0.375	1.25	3.625		0.375	1.625	5.25
17	Lk	7	3.5	5	dead
18	Lk	8	3.5	5.5	5			1.375	2.25	1.125		1.375	3.625	4.75
19	Lk	9	4.5	5.5	dead
20	Lk	10	3	5	dead
21	Lkr	1	3	6	dead
22	Lkr	2	4	5	dead
23	Lkr	3	5	3.5	5.5			2.875	0.25	1.625		2.875	3.125	4.75
24	Lkr	4	3.5	3	5.5			1.375	0	1.625		1.375	1.375	3
25	Lkr	5	4.5	3.5	dead
26	Lkr	6	5.5	dead	dead
27	Lkr	7	4.5	4.5	dead
28	Lkr	8	3	6	dead
29	Lkr	9	4.5	5	4			2.375	1.75	0.125		2.375	4.125	4.25
30	Lkr	10	5	5	dead
31	Lk > w1118	1	4	6.5	7			1.875	3.25	3.125		1.875	5.125	8.25
32	Lk > w1118	2	3	5.5	7.5			0.875	2.25	3.625		0.875	3.125	6.75
33	Lk > w1118	3	3	4.5	5			0.875	1.25	1.125		0.875	2.125	3.25
34	Lk > w1118	4	4	6	7			1.875	2.75	3.125		1.875	4.625	7.75
35	Lk > w1118	5	4	4.5	6.5			1.875	1.25	2.625		1.875	3.125	5.75
36	Lk > w1118	6	3	5.5	7			0.875	2.25	3.125		0.875	3.125	6.25
37	Lk > w1118	7	4	6.5	7			1.875	3.25	3.125		1.875	5.125	8.25
38	Lk > w1118	8	4	6	6.5			1.875	2.75	2.625		1.875	4.625	7.25
39	Lk > w1118	9	3.5	5.5	6			1.375	2.25	2.125		1.375	3.625	5.75
40	Lk > w1118	10	4	6.5	6			1.875	3.25	2.125		1.875	5.125	7.25
41	Lkr > w1118	1	4	10	6.5			1.875	6.75	2.625		1.875	8.625	11.25
42	Lkr > w1118	2	6	7	6.5			3.875	3.75	2.625		3.875	7.625	10.25
43	Lkr > w1118	3	6	7	4.5			3.875	3.75	0.625		3.875	7.625	8.25
44	Lkr > w1118	4	5.5	5	dead
45	Lkr > w1118	5	3.5	4	dead
46	Lkr > w1118	6	6	6	8			3.875	2.75	4.125		3.875	6.625	10.75
47	Lkr > w1118	7	5.5	7	9.5			3.375	3.75	5.625		3.375	7.125	12.75
48	Lkr > w1118	8	5	6.5	7.5			2.875	3.25	3.625		2.875	6.125	9.75
49	Lkr > w1118	9	5.5	6.5	7			3.375	3.25	3.125		3.375	6.625	9.75
50	Lkr > w1118	10	4.5	5	5.5			2.375	1.75	1.625		2.375	4.125	5.75
C1	control	1	2	3.5	4			2.125	3.25	3.875	Average control
C2	control	2	2.5	4	3.5
C3	control	3	2	3	4
C4	control	4	2	2.5	4

[truncated: 7 more sheets: Figure 5 F-G, Figure 6, Figure 10E, Figure 10F, Figure 11 and S13, Figure S1, Figure S12B]
